# Supplementary material for: Disorder enhances the fracture toughness of 2D mechanical metamaterials
Source: PNAS Nexus. 2025 Jan 28;4(2):pgaf023. doi: 10.1093/pnasnexus/pgaf023 (PMC11803419; doi:10.1093/pnasnexus/pgaf023)
Supplement: pgaf023_Supplementary_Data [file pgaf023_supplementary_data.zip]

Archive with 5 entries (5 files):
- PNASNEXUS-PNASNEXUS-2024-01136R-s01.mp4
- PNASNEXUS-PNASNEXUS-2024-01136R-s02.mp4
- PNASNEXUS-PNASNEXUS-2024-01136R-s03.mp4
- PNASNEXUS-PNASNEXUS-2024-01136R-s04.mp4
- PNASNEXUS-PNASNEXUS-2024-01136R-s05.pdf
